# Supplementary material for: The Association between Online Learning and Food Consumption and Lifestyle Behaviors and Quality of Life in Terms of Mental Health of Undergraduate Students during COVID-19 Restrictions
Source: Nutrients. 2022 Feb 20;14(4):890. doi: 10.3390/nu14040890 (PMC8876014; doi:10.3390/nu14040890)
Supplement: Supplementary file 1 [file nutrients-14-00890-s001.zip]

Archive with 1 entries (1 files):
- nutrients-1575743-supplementary.pdf
